# Supplementary material for: The first statewide, open access dataset tracking public records requests in New Jersey
Source: Data Brief. 2020 Sep 2;32:106265. doi: 10.1016/j.dib.2020.106265 (PMC7467104; doi:10.1016/j.dib.2020.106265)
Supplement: Supplementary file 1 [file mmc1.zip › mmc1.r]

library(tidyverse)
library(lubridate)
library(sqldf)

# Read in data from CSV data exports
authorities <- read_csv("authority-export.csv")
requests <- read_csv("opra-export-7-12-2020/info_requests-7-12-20.csv")
users <- read_csv("opra-export-7-12-2020/om_users_confirmed_7-12-20.csv")
summaries <- read_csv('opra-export-7-12-2020/om_incoming_messages_7-12-20.csv')

# Rename columns to prevent duplicate names
users <- users %>% rename(user_name = name)
requests <- requests %>% rename(request_updated_at = updated_at)
requests <- requests %>% rename(request_created_at = created_at)
authorities <- authorities %>% rename(public_body_name = name) %>% rename(id = `#id`)

# Remove problematic columns from users
# R doesn't like them and they're not important anyway
users <- subset(users, select = -c(created_at, updated_at))

# Combine into one dataframe, Remove request ID column (at first index) to prevent ambiguous column error
join_requests <- "SELECT * FROM requests INNER JOIN authorities ON authorities.id = requests.public_body_id"
joined_data <- sqldf(join_requests, stringsAsFactors = FALSE)
joined_data[1] <- NULL
join_users <- "SELECT * FROM joined_data INNER JOIN users ON users.id = joined_data.user_id"
joined_data <- sqldf(join_users, stringsAsFactors = FALSE)

# Rename columns for publication
joined_data[29] <- NULL
joined_data <- joined_data %>% rename(requested_by = user_name)

# Calculate timeframe for OPRA reponses using difference between request_created at and last_public_response_at
joined_data$days_until_response <- as.duration(joined_data$last_public_response_at - joined_data$request_created_at) / ddays(1)

# Select useful columns for export
output <- joined_data %>% select(title, url_title, requested_by, public_body_name, info_request_batch_id, described_state, request_created_at, request_updated_at, date_initial_request_last_sent_at, date_response_required_by, date_very_overdue_after, last_public_response_at, tag_string, days_until_response) 

# Write out the final file
write.csv(output,"request_data.csv", row.names = FALSE)
