# Supplementary material for: The first statewide, open access dataset tracking public records requests in New Jersey
Source: Data Brief. 2020 Sep 2;32:106265. doi: 10.1016/j.dib.2020.106265 (PMC7467104; doi:10.1016/j.dib.2020.106265)
Supplement: Supplementary file 2 [file mmc2.xml]

<?xml version="1.0" encoding="utf-8" standalone="no"?>
<data>
  <datasets>
    <author>gr@gavinrozzi.com;gavin.rozzi@rutgers.edu</author>
    <type>1</type>
    <dataset>
      <name> Data for 'The first statewide, open access dataset tracking public records requests in New Jersey'</name>
      <caption />
      <description>This is the OPRAmachine dataset: data collected from the OPRAmachine.com website used to track public records requests and responses from public authorities in New Jersey. This dataset is more thoroughly described in the paper "The first statewide, open access dataset tracking public records requests in New Jersey" submitted to the journal Data in Brief. Code used to produce the dataset and related figures is also included.
</description>
      <filetype>
        <name />
      </filetype>
      <filesize />
      <source>0</source>
      <sourcename>Original Data</sourcename>
      <access>
        <type>1</type>
        <name>Data available in data repository</name>
        <reponame>Mendeley Data</reponame>
        <PersistentId>10.17632/bg8w9mfths.1</PersistentId>
        <deeplinkurl>https://data.mendeley.com/datasets/bg8w9mfths</deeplinkurl>
      </access>
    </dataset>
  </datasets>
</data>
